# Supplementary material for: Rasnitsynala sigambrorum gen. et sp. n., a small odonatopterid (“Eomeganisoptera”, “Erasipteridae”) from the early Late Carboniferous of Hagen-Vorhalle (Germany)
Source: Zookeys. 2011 Sep 24;(130):57–66. doi: 10.3897/zookeys.130.1458 (PMC3260749; doi:10.3897/zookeys.130.1458)
Supplement: XML Treatment for Rasnitsynala [file zookeys.130.1458-treatment1.xml]

<!DOCTYPE tp:taxon-treatment
  PUBLIC "-//TaxonX//DTD Taxonomic Treatment Publishing DTD v0 20100105//EN" "tax-treatment-NSO.dtd">
<tp:taxon-treatment xmlns:tp="http://www.plazi.org/taxpub"><tp:treatment-meta><mixed-citation publication-type="journal"><person-group><name><surname>Zessin</surname><given-names>Wolfgang</given-names></name><name><surname>Brauckmann</surname><given-names>Carsten</given-names></name><name><surname>Gröning</surname><given-names>Elke</given-names></name></person-group><article-title>
                    <italic>Rasnitsynala sigambrorum</italic> gen. et sp. n., a small odonatopterid (“Eomeganisoptera”, “Erasipteridae”) from the early Late Carboniferous of Hagen-Vorhalle (Germany)</article-title><source>Zookeys</source><day>24</day><month>9</month><year>2011</year><volume>2011</volume><issue>130</issue><fpage>57</fpage><lpage>66</lpage><pub-id pub-id-type="doi">10.3897/zookeys.130.1458</pub-id></mixed-citation></tp:treatment-meta><tp:nomenclature><tp:taxon-name>
                        <tp:taxon-name-part taxon-name-part-type="genus">Rasnitsynala</tp:taxon-name-part>
                        <object-id xmlns:xlink="http://www.w3.org/1999/xlink" xlink:type="simple">urn:lsid:zoobank.org:act:E891FF93-B6B1-4E57-B5DE-0019871FEAE2</object-id>
                    		<object-id xmlns:xlink="http://www.w3.org/1999/xlink" xlink:type="simple">http://species-id.net/wiki/Rasnitsynala</object-id>
                    </tp:taxon-name><tp:taxon-status xmlns:xlink="http://www.w3.org/1999/xlink" xlink:type="simple">gen. n.</tp:taxon-status></tp:nomenclature><tp:treatment-sec sec-type="Type (and only known) species"><title>Type (and only known) species.</title><p><italic><tp:taxon-name>Rasnitsynala sigambrorum</tp:taxon-name></italic> gen. et sp. n.</p></tp:treatment-sec><tp:treatment-sec sec-type="Diagnosis"><title>Diagnosis.</title><p>As for the type species (due to the temporarily monospecific status). Thus far the physically smallest genus of the “<tp:taxon-name>Erasipteridae</tp:taxon-name>” with typical morphology of distal venation: kink between CuA+ and CuP– very short, ICu area forming a high triangle, and angle between AA1+ and CuA+ nearly 45°.</p></tp:treatment-sec><tp:treatment-sec sec-type="Discussion"><title>Discussion.</title><p>In its general characters (small size, venation, and cell configuration) <italic><tp:taxon-name>Rasnitsynala</tp:taxon-name></italic> gen. n. closely resembles the previously described genera of the “<tp:taxon-name>Erasipteridae</tp:taxon-name>” as defined by <xref ref-type="bibr" rid="B10">Brauckmann and Zessin (1989)</xref>, in particular <italic><tp:taxon-name>Zessinella</tp:taxon-name></italic> Brauckmann, 1988, and is therefore placed in this family. It differs from all other “<tp:taxon-name>Erasipteridae</tp:taxon-name>” in the basal course of CuA+ and CuP– with very short kink. In the mesothoracic wing, AA1+ runs steeply towards the posterior margin, only similar to <italic><tp:taxon-name>Aulertupus tembrocki</tp:taxon-name></italic> Zessin &amp; Brauckmann, 2010 (<xref ref-type="fig" rid="F1">Fig. 1</xref>). The basal intercubital area (ICu area) resembles a relatively high triangle with its point downwards. In <italic><tp:taxon-name>Erasipteron</tp:taxon-name></italic> Pruvost, 1933, <italic><tp:taxon-name>Erasipteroides</tp:taxon-name></italic> Brauckmann and Zessin, 1989, <italic><tp:taxon-name>Erasipterella</tp:taxon-name></italic> <!--PageBreak-->Brauckmann, 1983 and <italic><tp:taxon-name>Zessinella</tp:taxon-name></italic> this area is more a parallelogram with relatively short branch-lines. <italic><tp:taxon-name>Whalleyala</tp:taxon-name></italic> Brauckmann and Zessin, 1989 is much larger, and AA1+ is subparallel to the distal Cu; in contrast AA1+ forms an angle of about 45° with the distal Cu, in particular CuA+, in <italic><tp:taxon-name>Rasnitsynala</tp:taxon-name></italic> gen. n. Additionally <italic><tp:taxon-name>Campyloptera</tp:taxon-name></italic> Brongniart, 1893 again differs distinctly in this distal part of the venation as well as in its larger size.</p><fig id="F1" position="float" orientation="portrait"><label>Figure 1.</label><caption><p><italic><tp:taxon-name>Aulertupus tembrocki</tp:taxon-name></italic> Zessin &amp; Brauckmann 2010, holotype, left mesothoracic wing, preserved length 63 mm; Late Carboniferous (Pennsylvanian): Westphalian C/D; Morris, Mazon Creek, Illinois, USA, nomenclature of wing venation. From <xref ref-type="bibr" rid="B34">Zessin and Brauckmann (2010)</xref>.</p></caption><graphic xmlns:xlink="http://www.w3.org/1999/xlink" xlink:href="ZooKeys-130-057-g001.jpg" position="float" orientation="portrait" xlink:type="simple"/></fig></tp:treatment-sec><tp:treatment-sec sec-type="Etymology"><title>Etymology.</title><p>In honour of Professor Dr Alexandr P. Rasnitsyn (Moscow).</p></tp:treatment-sec><ref-list><ref id="B10"><mixed-citation xmlns:xlink="http://www.w3.org/1999/xlink" xlink:type="simple"><person-group><name name-style="western"><surname>Brauckmann</surname><given-names>C</given-names></name><name name-style="western"><surname>Zessin</surname><given-names>W</given-names></name></person-group> (<year>1989</year>)<article-title> Neue Meganeuridae aus dem Namurium von Hagen-Vorhalle (BRD) und die Phylogenie der Meganisoptera.</article-title> <source>Deutsche Entomologische Zeitschrift, Neue Folge </source> <volume>36</volume>: <fpage>177</fpage>-<lpage>215</lpage>.</mixed-citation></ref><ref id="B34"><mixed-citation xmlns:xlink="http://www.w3.org/1999/xlink" xlink:type="simple"><person-group><name name-style="western"><surname>Zessin</surname><given-names>W</given-names></name><name name-style="western"><surname>Brauckmann</surname><given-names>C</given-names></name></person-group> (<year>2010</year>)<article-title> <italic>Aulertupus tembrocki</italic> n. gen. et sp. (Odonatoptera: Meganisoptera: Aulertupidae n. fam.) aus dem Ober-Karbon von Mazon Creek, Illinois (USA).</article-title> <source>Virgo, Mitteilungsblatt des Entomologischen Vereins Mecklenburg </source> <volume>13</volume>: <fpage>36</fpage>-<lpage>43</lpage>.</mixed-citation></ref></ref-list></tp:taxon-treatment>
