# Supplementary material for: Rasnitsynala sigambrorum gen. et sp. n., a small odonatopterid (“Eomeganisoptera”, “Erasipteridae”) from the early Late Carboniferous of Hagen-Vorhalle (Germany)
Source: Zookeys. 2011 Sep 24;(130):57–66. doi: 10.3897/zookeys.130.1458 (PMC3260749; doi:10.3897/zookeys.130.1458)
Supplement: XML Treatment for Rasnitsynala sigambrorum [file zookeys.130.1458-treatment2.xml]

<!DOCTYPE tp:taxon-treatment
  PUBLIC "-//TaxonX//DTD Taxonomic Treatment Publishing DTD v0 20100105//EN" "tax-treatment-NSO.dtd">
<tp:taxon-treatment xmlns:tp="http://www.plazi.org/taxpub"><tp:treatment-meta><mixed-citation publication-type="journal"><person-group><name><surname>Zessin</surname><given-names>Wolfgang</given-names></name><name><surname>Brauckmann</surname><given-names>Carsten</given-names></name><name><surname>Gröning</surname><given-names>Elke</given-names></name></person-group><article-title>
                    <italic>Rasnitsynala sigambrorum</italic> gen. et sp. n., a small odonatopterid (“Eomeganisoptera”, “Erasipteridae”) from the early Late Carboniferous of Hagen-Vorhalle (Germany)</article-title><source>Zookeys</source><day>24</day><month>9</month><year>2011</year><volume>2011</volume><issue>130</issue><fpage>57</fpage><lpage>66</lpage><pub-id pub-id-type="doi">10.3897/zookeys.130.1458</pub-id></mixed-citation></tp:treatment-meta><tp:nomenclature><tp:taxon-name>
                        <tp:taxon-name-part taxon-name-part-type="genus">Rasnitsynala</tp:taxon-name-part>
                        <tp:taxon-name-part taxon-name-part-type="species">sigambrorum</tp:taxon-name-part>
                        <object-id xmlns:xlink="http://www.w3.org/1999/xlink" xlink:type="simple">urn:lsid:zoobank.org:act:2DA218E6-D010-45C2-9763-5C78DC7F0758</object-id>
                    		<object-id xmlns:xlink="http://www.w3.org/1999/xlink" xlink:type="simple">http://species-id.net/wiki/Rasnitsynala_sigambrorum</object-id>
                    </tp:taxon-name><tp:taxon-status xmlns:xlink="http://www.w3.org/1999/xlink" xlink:type="simple">sp. n.</tp:taxon-status><xref ref-type="fig" rid="F2">Figs 2</xref><xref ref-type="fig" rid="F3">–3</xref></tp:nomenclature><tp:treatment-sec sec-type="nomenclature-citation"><p><xref ref-type="bibr" rid="B32">Zessin 2008a</xref>: 5 – kleine, neue unbeschriebene Art von Vorhalle (= small, yet undescribed new species from Vorhalle)</p></tp:treatment-sec><tp:treatment-sec sec-type="Holotype"><title>Holotype.</title><p>Former Sippel collection no. 182 A and B, now collection of the LWL-Museum für Naturkunde, Westfälisches Landesmuseum mit Planetarium in Münster (Germany), positive imprint: no. WMf.N P27781, negative imprint: no. WMf.N N3182B.<!--PageBreak--></p></tp:treatment-sec><tp:treatment-sec sec-type="Type locality"><title>Type locality.</title><p>Abandoned brickyard quarry in Hagen-Vorhalle, North Rhine-Westphalia, Germany (topographic map 1 : 25,000 sheet no. 4610 Hagen/Westfalen; <named-content xmlns:xlink="http://www.w3.org/1999/xlink" content-type="dwc:verbatimCoordinates" xlink:type="simple">51°22.88'N; 007°26.77'E</named-content>, ~115 m a.s.l.).</p></tp:treatment-sec><tp:treatment-sec sec-type="Stratum typicum"><title>Stratum typicum.</title><p>Early Late Carboniferous (Early Pennsylvanian: late Namurian B, late Marsdenian), Ziegelschiefer Formation.</p></tp:treatment-sec><tp:treatment-sec sec-type="Diagnosis"><title>Diagnosis.</title><p>Thus far the smallest species of the „<tp:taxon-name>Erasipteridae</tp:taxon-name>“ with the following main characters: Mesothoracic wing: (i) Length: 27 mm; (ii) anterior margin very slightly convex; (iii) ScP– very long, nearly reaching apex; (iv) subcostal area (Sc area) distally very narrow between ScP– and “PC/CA+/CP–/ScA+”; (v) AA1+ short, forming an angle of about 45° with Cu and CuA+; (vi) basal parts of CuA+ and CuP– rather long; (vii) basal intercubital area (ICu area) a relatively high triangle with its point downwards; (viii) kink between CuA+ and CuP– very short. Metathoracic wing: (i) Length: 22 mm; (ii) anterior margin very slightly convex. Body: (i) Preserved length (without head and posterior 3 abdominal segments): 24.5 mm, estimated total length: 32 mm; (ii) abdominal segments narrow and long.</p><fig id="F2" position="float" orientation="portrait"><label>Figure 2.</label><caption><p><italic><tp:taxon-name>Rasnitsynala sigambrorum</tp:taxon-name></italic> gen. et sp. n., holotype, former Sippel collection no. 182 A, now collection of the LWL-Museum für Naturkunde, Westfälisches Landesmuseum mit Planetarium in Münster (Germany), positive imprint WMf.N P27781, nearly complete specimen; Early Late Carboniferous (Early Pennsylvanian: Namurian B, Marsdenian); abandoned brickyard quarry, Hagen-Vorhalle (Germany). Preserved length (= without head and posterior three segments): 24,5 mm, length of mesothoracic wing: 27 mm. Photograph by LWL- Museum für Naturkunde, Berenika Oblonczyk.</p></caption><graphic xmlns:xlink="http://www.w3.org/1999/xlink" xlink:href="ZooKeys-130-057-g002.jpg" position="float" orientation="portrait" xlink:type="simple"/></fig><fig id="F3" position="float" orientation="portrait"><label>Figure 3.</label><caption><p>Drawing of <italic><tp:taxon-name>Rasnitsynala sigambrorum</tp:taxon-name></italic> gen. et sp. n., holotype, former Sippel collection no. 182 A, now collection of the LWL-Museum für Naturkunde, Westfälisches Landesmuseum mit Planetarium in Münster (Germany), positive imprint WMf.N P27781, nearly complete specimen; Early Late Carboniferous (Early Pennsylvanian: Namurian B, Marsdenian); abandoned brickyard quarry, Hagen-Vorhalle (Germany). Body structure schematized. Preserved length (= without head and posterior three segments): 24.5 mm, length of mesothoracic wing: 27 mm. Drawing by Wolfgang Zessin, Jasnitz (Germany).</p></caption><graphic xmlns:xlink="http://www.w3.org/1999/xlink" xlink:href="ZooKeys-130-057-g003.jpg" position="float" orientation="portrait" xlink:type="simple"/></fig></tp:treatment-sec><tp:treatment-sec sec-type="Preservation"><title>Preservation.</title><p>The rather well preserved fossil lies in dorsal view. The head with antennae, legs, the posterior three abdominal segments and the left wings are lacking as well as the posterior regions of the right wings. Nevertheless, the preserved parts of the right wings clearly exhibit the main diagnostic features. The original corrugation is nearly completely flattened by tectonic processes but can be reconstructed by comparison with the characters of the ground plan (<xref ref-type="bibr" rid="B15">Kukalová-Peck 2009</xref>). The body is compressed, too, and a part of the thoracic segments seems to have been split off. Possibly the right mesothoracic wing was basally disconnected.</p></tp:treatment-sec><tp:treatment-sec sec-type="Measurements (in mm)"><title>Measurements (in mm).</title><p>(i) Length of mesothoracic wing, 27; (ii) length of metathoracic wing, 22; (iii) preserved length of body (without posterior three abdominal segments), 24.5, estimated total length, 32.</p></tp:treatment-sec><tp:treatment-sec sec-type="Description"><title>Description.</title><p>Mesothoracic wing: Anterior margin very slightly convex; ScP– very long, nearly reaching apex; subcostal area (Sc area) distally very narrow between ScP– and complex PC/CA+/CP–/ScA+; AA1+ short, forming an angle of about 45° with Cu and CuA+; basal parts of CuA+ and CuP– rather long; basal intercubital area (ICu area) resembling a relatively high triangle with its point downwards; kink between CuA+ and CuP– very short. Metathoracic wing: Anterior margin very slightly convex, nearly straight. Body: Abdominal segments slender and long.</p></tp:treatment-sec><tp:treatment-sec sec-type="Etymology"><title>Etymology.</title><p>After the Latin name of the Germanic tribe Sigambri (or Sugambri) who inhabited the type region of the species.</p></tp:treatment-sec><tp:treatment-sec sec-type="Discussion"><title>Discussion.</title><p>With a wing-span of about 55mm, <italic><tp:taxon-name>Rasnitsynala sigambrorum</tp:taxon-name></italic> gen. et sp. n. represents the smallest species known to date of the presumably paraphyletic “<tp:taxon-name>Erasipteridae</tp:taxon-name>”. It shows some characters already known from the very plesiomorphic <tp:taxon-name>Geroptera</tp:taxon-name>: <tp:taxon-name>Eugeropteridae</tp:taxon-name> (metathoracic wing of <italic><tp:taxon-name>Eugeropteron lunatum</tp:taxon-name></italic> Riek in Riek &amp; Kukalová-Peck, 1984) or <tp:taxon-name>Meganisoptera</tp:taxon-name>: <tp:taxon-name>Aulertupidae</tp:taxon-name> (<italic><tp:taxon-name>Aulertupus tembrocki</tp:taxon-name></italic>), e.g. (i) the morphology of the intercubital area (ICu area) and (ii) the course of AA1+. The abdominal morphology is unknown in most Palaeozoic <tp:taxon-name>Odonatoptera</tp:taxon-name> and cannot be <!--PageBreak--><!--PageBreak-->compered. In <italic><tp:taxon-name>Rasnitsynala sigambrorum</tp:taxon-name></italic> gen. et sp. n. it is extremely slender and longer than the wings. It is even relatively longer and narrower than in the contemporaneous <italic><tp:taxon-name>Namurotypus sippeli</tp:taxon-name></italic> and <italic><tp:taxon-name>Erasipteroides valentini</tp:taxon-name></italic> but seems to be similar in <italic><tp:taxon-name>Zessinella siope</tp:taxon-name></italic>, again of the same age and locality. This character is common in several Recent <tp:taxon-name>Zygoptera</tp:taxon-name>. It demonstrates that the basic ground plan of <tp:taxon-name>Odonatoptera</tp:taxon-name> was already established in the very early phase of their evolution, presumably long before the Namurian B (about 319 m.y. ago).</p></tp:treatment-sec><ref-list><ref id="B32"><mixed-citation xmlns:xlink="http://www.w3.org/1999/xlink" xlink:type="simple"><person-group><name name-style="western"><surname>Zessin</surname><given-names>W</given-names></name></person-group> (<year>2008a</year>)<article-title> Überblick über die paläozoischen Libellen (Insecta, Odonatoptera).</article-title> <source>Virgo, Mitteilungsblatt des Entomologischen Vereins Mecklenburg </source> <volume>11</volume>: <fpage>5</fpage>-<lpage>32</lpage>.<!--PageBreak--></mixed-citation></ref><ref id="B15"><mixed-citation xmlns:xlink="http://www.w3.org/1999/xlink" xlink:type="simple"><person-group><name name-style="western"><surname>Kukalová-Peck</surname><given-names>J</given-names></name></person-group> (<year>2009</year>)<article-title> Carboniferous protodonatoid dragonfly nymphs and the synapomorphies of Odonatoptera and Ephemeroptera (Insecta: Palaeoptera).</article-title> <source>Palaeodiversity </source> <volume>2</volume>: <fpage>169</fpage>-<lpage>198</lpage>.</mixed-citation></ref></ref-list></tp:taxon-treatment>
